# Supplementary material for: Optimizing Screening for Obstructive Sleep Apnea: Comparative Assessment of STOP and STOP-BANG Questionnaires in Croatia, Türkiye, and Greece
Source: Medicina (Kaunas). 2026 May 21;62(5):1002. doi: 10.3390/medicina62051002 (PMC13208978; doi:10.3390/medicina62051002)
Supplement: Supplementary file 1 [file medicina-62-01002-s001.zip]

Archive with 1 entries (1 files):
- medicina-4317204-supplementary.pdf
